# Supplementary material for: Reducing mental health stigma in the workplace: a mixed-method analysis of a quasi-experimental trial and the contextual role of personal values
Source: Front Public Health. 2026 Apr 17;14:1758132. doi: 10.3389/fpubh.2026.1758132 (PMC13133922; doi:10.3389/fpubh.2026.1758132)
Supplement: Supplementary file 9 [file Table_9.xlsx]

## Sheet: Tabelle1
STable9: Code book
Category Name	Description of content	Example for application
Stigmatization	Stereotypes (cognitive) about, prejudices (cognitive-affective) about or discrimination (behavioral) against people with mental illnesses	Interview B1 [00:08:10] S1: Exactly, So would you generally say that the workshop has changed your attitudes in terms of what we have just discussed? Or did you know, well, you actually said that you already knew a lot beforehand. Um, would you say that the workshop could have done something better? Or what was the reason for that? Or did you simply already know a lot about it and therefore didn'…
subcategory of "Stigmatization" according to Link and Phelan (2001): Stigmatizing attitudes negated	Person explicitly reports having no stigmatizing attitudes	Interview B2 S1: Nice, great. (.....) To what extent would you say that the workshop has changed or perhaps confirmed your attitude towards mental illness and specifically in the workplace? (....) S2 [00:06:40]: I didn't have a negative attitude towards mental illness beforehand. That hasn't changed now either.
subcategory of "Stigmatization" according to Link and Phelan (2001): Stereotyping	Attribution of characteristics based on the affiliation to a group of people with mental disorders	Interview B4 S2: Well, I mean, that's also/ So if someone is really manifestly mentally ill, they're not here and they don't work here either.
subcategory of "Stigmatization" according to Link and Phelan (2001): Discrimination	Behaviors that exclude people with mental disorders	no example, as the category hasn't been mentioned by participants
Openness and support	Willingness to open up about mental health problems and/or talk about them to others and Willingness to use informal or professional support services	Interview B1 S1: Yes, that's nice. Um, yes, did the workshop perhaps trigger any thoughts or emotional processes in you? Apart from that? S2[00:01:34]: Yes, that I definitely want to explore this topic more. So even if there are any um (.) follow-up seminars or that you attend similar seminars, perhaps from other organizations. Um (.) yes, because mental health is part of it all. I was already aw…
Subcategory of “ Openness and support”: personal openness towards mental health problems	Individual openness and willingness to deal with mental health problems in general	Interview FK2, pos. 19 Well, I've always been someone who would never stigmatize it and has dealt with it very openly, but to hear it again from these different perspectives and, er, to read it and also to have it confirmed, er, and actually to get this feeling that yes, I can deal with it more openly and not just deal with it openly within myself, but then really say, hey, especially these examp…
Subcategory of “ Openness and support”: structural openness towards mental health problems	Openness in superordinate structures (leadership, university management) and non-university structures in regard to mental disorders	Interview FK4 S1: That it's a disease, that it's not, so to say, that, yes, legitimate is the wrong word now, but that it shouldn't be something with negative connotations. That has changed, that has remained, that has always been there. But I would say that it has become even stronger, that perhaps we really should talk about it more openly. (.)
Subcategory of “ Openness and support”: Communication within the team	Willingness and openness in the team is reported, which enables an exchange about mental illnesses	Interview B2 S1: And is there anything you have done differently since the workshop, especially in the workplace? (....) S2 [00:14:13]: I had only just started the job here, I was somewhere else before. (.) But my colleagues were already very interested after the workshop, um, how it went. (..) So maybe we became even more open in our communication in the team I was in before. (...) Here I had to…
Subcategory of “ Openness and support”: Communication in a university context across team boundaries	An openness and willingness to exchange ideas in other university structures outside the work team is reported	Interview B4 S2: That I also/ I know from some people here from other areas who took part in the workshop that we somehow talk about things. So I have the feeling (.) that a different awareness of this is developing. For myself, but also by talking to others who think about it
Subcategory of “ Communication and support”: Supporting others and offering help	A willingness to help others with mental health problems is reported	Interview B1 S2: But I did (.) think about paying more attention to my direct colleagues, (.) um, who always say 'Oh, it's all too much at the moment' or 'Things aren't going well in my private life', just listening to them more and, if necessary, saying 'Well (..) maybe you need some kind of support.' (...) So I just sharpened my antennae a bit.
Subcategory of “Openness and support”: Self-help	A willingness to seek help for oneself if one has or would have psychological difficulties is reported	Interview FK3 S2: Even I personally um (.) took a long time to say, no, I'm now looking for a therapist to work through certain things. You have to do that for yourself, especially in my generation, or even older, so to speak, it's a difficult topic, right. Such a no-go until, really, do you really need a therapist now? Seriously? But, um, you are made aware, or especially after the workshop, it'…
Resilience	Actions for overcoming psychological problems, clearly internal, self-related processes	Interview B1 S2: Um (.) especially when I think of this traffic light scheme again, where does it start, where does it perhaps end, what is still in the area of normality in quotation marks, and um what is then really already illness. (.) And um (.) the workshop was definitely good for that, that you have to be careful that when you realize, especially for yourself, but also with other people, th…
subcategory of "Resilience": Personal resilience based on Brown et al. (2021)	Actions which help to overcome psychological problems that relate to the person themselves, without interaction with others	Interview FK2 S2: But, um, yes, that you simply have the same kind of know-how, that you also have these, um, ideas, how can you deal with someone for whom you perhaps identify such criteria or abnormalities, um, and, um, how can you also draw boundaries, that was also a topic in our group, if someone perhaps takes too much control of you as a manager, I also found that interesting, it wasn't rel…
subcategory "Resilience": Social resilience based on Brown et al. (2021)	Actions which help to overcome mental health problems, relate to important others in the immediate environment (family, friends, colleagues)	Interview B1 S2: Um, definitely talk about it. So deal with it openly. Both with colleagues and in private. That you simply reflect how I'm feeling at the moment. (.) That you shouldn't take it personally. That you simply communicate it clearly. Um to promote understanding.
subcategory "Resilience": Resilience at the organizational level (Organizational Resilience) based on Brown et al. (2021)	Actions which help to overcome mental health problems and have an impact at the organizational (management) level, contributing to change	Interview FK5 S1: Um, while we're on the subject of taking action, so to speak, is there anything you've done differently since the workshop? (5) Doesn't have to be. (...) Or something in which you perhaps feel confirmed in what you are doing. (.) S2 [00:44:45]: Yes, that yes. Um, that's true. So that, um, should there be a situation like that again, that I have someone in the team, um, where (.)…
Workshop values according to Shalom Schwartz (2012)	Statements on personal values, which were perceived by the participants in the workshop	Interview FK4 S1: To what extent did the workshop, you already know the list, to what extent did the workshop support values from this list in your view? To what extent do you have the impression that values from this list were conveyed in the workshops? (11 second pause) S2 [00:16:27]: With ourselves as participants? S1 [00:16:30]: Yes, or the workshop itself, so to speak. So what did the worksh…
Mental Health Literacy (MHL)	!!! Knowledge !!! about mental illnesses, e.g. prevention, treatment, self-help (cf. Jorm, 2000, 2012)	Interview B4 S1 [00:25:54]: Okay, so you did learn something about mental health in the workshop. Exactly. And you said earlier that your attitude, for example about your own health or about mental health in general, has already changed a bit. Can you perhaps explain again to what extent the workshop, i.e. the knowledge that the workshop imparted, perhaps played a part in this? (.) S2 [00:26:20]:…
subcategory of "MHL" accoroding to Jorm (2012): Knowledge about mental disorders	To recognize the development/signs of mental illnesses, influence of mental illnesses on work/performance, diversity/spectrum of mental problems and illnesses, knowledge of helpful communication about mental health problems and illnesses	Interview FK3 S2: No, that's the same as, come on, don't be like that, you'll probably be able to work eight hours. Or, why don't you get up? Well, I have depression. Well, the depressive person doesn't say that in some places, of course, but that's what I meant, you can't tell by looking at people. That's why I always say, yes, you can see a leg in plaster, a broken arm too, that can be healed, …
subcategory of "MHL" accoroding to Jorm (2012): Knowledge about support services	knowledge of help-seeking options and treatments available	Interview B1 S1: Yes, did you know beforehand that there was so much support on offer? Because you are also part of it, but were you aware that there really is so much, or? (.) S2 [00:23:39]: Um not that much actually. (.) Um (...) it was, yes, again simply through the visualization. So maybe you've heard something from everyone before, maybe not one or two things. (.) Or if you look at it all at…
Subcategory of "MHL" accoroding to Jorm (2012): Knowledge about dealing with mental stress/disorders of others	Knowing how to help other people who are developing a mental disorder or already have one	Interview B3 S2: I think this continuum, which is also a bit of a visual image in my head, is a really good help. (.....) And yes, I've become a bit more aware of what's going on around me and that I might then have the courage or perhaps, let's say, not just the courage, but the authorization. For me, it's right that I now speak to the person to see if everything is okay. That's not crossing the…
subcategory of "MHL" accoroding to Jorm (2012): Knowledge about helpful ways of dealing with your own stress	Knowing how to deal with your own stress, symptoms or illnesses in a helpful way	Interview B3 S1: And what new things did you experience or learn from the workshop? S2 [00:06:16]: The phases, for example. Yes. Yes, these four phases of development and that everyone actually goes through, I don't know, one, two, three, maybe even all four phases. And quite possibly several times in life. I found that a completely new insight. Exactly. Yes. And that you can also, let's say, div…
